# Supplementary material for: Prevalence of Campylobacter and Salmonella in African food animals and meat: A systematic review and meta-analysis
Source: Int J Food Microbiol. 2020 Feb 16;315:108382. doi: 10.1016/j.ijfoodmicro.2019.108382 (PMC6985902; doi:10.1016/j.ijfoodmicro.2019.108382)
Supplement: Supplementary Table 2 — Names and number of isolates for all Salmonella enterica serovars named in included articles according to African region. [file mmc4.xlsx]

## Sheet: Sheet1
Salmonella enterica serovar	Buffalo						Camels						Cattle						Goats						Pigs						Poultry						Sheep						All African food animals
	C	E	N	S	W	all	C	E	N	S	W	all	C	E	N	S	W	all	C	E	N	S	W	all	C	E	N	S	W	all	C	E	N	S	W	all	C	E	N	S	W	all	C	E	N	S	W	all
Aarus						0						0		Y				0						0				1		1						0						0	0	Y	0	1	0	1
Abaetetuba						0						0					5	5						0						0					1	1						0	0	0	0	0	6	6
Aberdeen						0						0				1		1						0		5				5						0			Y			0	0	5	Y	1	0	6
Abony						0						0						0						0						0					1	1						0	0	0	0	0	1	1
Abortusovis						0						0			1			1						0						0						0						0	0	0	1	0	0	1
Adelaide						0						0			1			1						0						0						0			Y			0	0	0	1	0	0	1
Adeoyo						0						0		39				39						0						0						0						0	0	39	0	0	0	39
Africana						0						0						0						0						0					1	1						0	0	0	0	0	1	1
Agama						0						0					2	2						0					2	2					2	2						0	0	0	0	0	6	6
Agona						0						0			2		Y	2		1				1						0			6		12	18						0	0	1	8	0	12	21
Alachua						0						0						0						0						0			2			2			Y			0	0	0	2	0	0	2
Albany						0						0			Y		2	2						0						0					6	6						0	0	0	Y	0	8	8
Altona						0						0			Y			0						0						0			1		2	3						0	0	0	1	0	2	3
Amager						0					2	2						0						0		2				2					1	1						0	0	2	0	0	3	5
Amersfoort						0						0			1			1			2			2						0						0			Y			0	0	0	3	0	0	3
Amoutive						0						0					4	4					1	1					1	1					2	2						0	0	0	0	0	8	8
Amsterdam						0						0			3			3						0						0						0						0	0	0	3	0	0	3
Anatum			8			8		3				3		86	29	6	3	124		Y			1	1		11				11		22	13	Y	3	38		1	1			2	0	123	51	6	7	187
Ank						0						0					2	2						0						0					1	1						0	0	0	0	0	3	3
Anterpen						0						0					1	1						0						0						0						0	0	0	0	0	1	1
Apeyeme						0						0					2	2						0						0					3	3						0	0	0	0	0	5	5
Arechavaleta						0						0						0		1				1						0						0						0	0	1	0	0	0	1
Arizonae						0						0		13	2			15						0						0						0						0	0	13	2	0	0	15
Augustenborg						0						0			2			2						0						0						0						0	0	0	2	0	0	2
Ball						0						0				1		1						0						0						0						0	0	0	0	1	0	1
Banana						0						0		Y		1	1	2						0						0					6	6						0	0	Y	0	1	7	8
Bandia						0						0						0						0						0					Y	0						0	0	0	0	0	Y	0
Bardo						0						0						0						0						0			2			2			1			1	0	0	3	0	0	3
Barielly						0						0					1	1						0						0	Y					0						0	Y	0	0	0	1	1
Bargny						0						0					4	4						0						0					2	2						0	0	0	0	0	6	6
Berlin						0						0			1			1						0						0						0			Y			0	0	0	1	0	0	1
Bessi						0						0						0						0						0					Y	0						0	0	0	0	0	Y	0
Binningen						0						0						0						0						0					2	2						0	0	0	0	0	2	2
Bleadon						0						0		3				3						0						0						0						0	0	3	0	0	0	3
Blij(tz)dorp						0						0						0						0		1				1						0						0	0	1	0	0	0	1
Blockley						0						0						0						0		8				8			3	Y		3						0	0	8	3	Y	0	11
Bofflens						0						0						0						0		Y				0						0						0	0	Y	0	0	0	0
Bolton						0						0						0						0		Y				0						0						0	0	Y	0	0	0	0
Bonn						0						0		Y				0						0						0						0						0	0	Y	0	0	0	0
Bovismorbificans			3			3		1				1		2				2						0		Y				0		1				1		2	7			9	0	6	10	0	0	16
Braenderup						0		26				26		10		20		30		Y				0		8				8		52	1			53		5	Y			5	0	101	1	20	0	122
Brancaster						0						0				1	2	3						0						0					32	32						0	0	0	0	1	34	35
Brandenburg						0						0			1		4	5						0						0						0						0	0	0	1	0	4	5
Brazzaville						0			4			4						0						0						0						0						0	0	0	4	0	0	4
Bredeney						0						0		1		5	76	82						0		Y				0					15	15						0	0	1	0	5	91	97
Brive						0						0					1	1						0						0						0						0	0	0	0	0	1	1
Bron						0						0		Y				0						0						0						0						0	0	Y	0	0	0	0
Brunei						0						0						0						0						0					Y	0						0	0	0	0	0	Y	0
Bukavu						0						0						0						0		Y				0						0						0	0	Y	0	0	0	0
Butantan						0		2				2					2	2		1				1						0						0		Y				0	0	3	0	0	2	5
Cairo						0						0		1				1						0						0						0						0	0	1	0	0	0	1
Cannstatt						0						0				3		3						0						0						0						0	0	0	0	3	0	3
Cardoner						0						0				1		1						0						0				1		1						0	0	0	0	2	0	2
Carmel						0						0					1	1						0						0						0						0	0	0	0	0	1	1
Carno						0						0					1	1						0						0						0						0	0	0	0	0	1	1
Carrau			2			2						0			1	Y		1						0						0						0				Y		0	0	0	3	Y	0	3
Cerro						0						0		4		1		5						0						0			6			6						0	0	4	6	1	0	11
Chandens						0						0					2	2						0						0						0						0	0	0	0	0	2	2
Chester						0			16			16			1	7	1	9				1		1						0					39	39						0	0	0	17	8	40	65
Chicago						0						0						0						0						0			1			1						0	0	0	1	0	0	1
Chichiri						0						0				1		1						0						0						0						0	0	0	0	1	0	1
Chiredzi						0						0						0		1				1						0			Y			0						0	0	1	Y	0	0	1
Cholerasuis						0						0						0						0			9			9						0						0	0	0	9	0	0	9
Chomedey						0						0					4	4						0						0						0						0	0	0	0	0	4	4
Cleveland						0						0						0						0						0	Y					0						0	Y	0	0	0	0	0
Colindale						0						0					4	4						0						0	Y					0						0	Y	0	0	0	4	4
Colobane						0						0					2	2						0						0						0						0	0	0	0	0	2	2
Colorado						0						0				1		1						0						0						0						0	0	0	0	1	0	1
Corvallis						0						0			Y		13	13						0						0			Y		1	1						0	0	0	Y	0	14	14
Cubana						0						0		3				3						0						0						0						0	0	3	0	0	0	3
Dahra						0						0					2	2						0						0						0						0	0	0	0	0	2	2
Dakar						0						0					1	1						0						0						0						0	0	0	0	0	1	1
Derby						0		1				1		3			Y	3						0						0			2	Y	83	85					2	2	0	4	2	Y	85	91
Djermaia						0						0				1		1						0						0						0						0	0	0	0	1	0	1
Djugu						0						0						0						0						0			1			1						0	0	0	1	0	0	1
Donna						0						0				1		1						0						0						0						0	0	0	0	1	0	1
Drac						0						0					26	26					1	1						0					2	2						0	0	0	0	0	29	29
Drogana						0						0			2			2						0						0						0						0	0	0	2	0	0	2
Dublin			13			13						0		39	31	1	9	80						0			1			1		Y				0			6			6	0	39	51	1	9	100
Duisburg						0						0						0						0						0					3	3						0	0	0	0	0	3	3
Durban						0						0		3				3						0						0						0						0	0	3	0	0	0	3
Dusseldorf						0						0						0						0						0	Y					0						0	Y	0	0	0	0	0
Duval						0						0				Y		0						0						0					1	1				Y		0	0	0	0	Y	1	1
Ealing						0						0					4	4					1	1						0						0						0	0	0	0	0	5	5
Eastbourne						0			6			6		8			4	12						0		40				40					3	3			11			11	0	48	17	0	7	72
Edinburgh						0						0						0						0						0					1	1						0	0	0	0	0	1	1
Eingedi						0						0						0						0						0			2			2						0	0	0	2	0	0	2
Eko						0					7	7					15	15						0						0	Y					0						0	Y	0	0	0	22	22
Elisabethville						0						0						0						0		Y				0						0						0	0	Y	0	0	0	0
Emek						0						0						0						0						0			6			6						0	0	0	6	0	0	6
Enteritidis			7			7		1	7			8		24	75	9	12	120						0		13				13	41	18	385		20	464		1	13			14	41	57	487	9	32	626
Eppendorf						0						0						0						0						0						0			Y			0	0	0	Y	0	0	0
Farakan						0						0					3	3						0						0					3	3						0	0	0	0	0	6	6
Fillmore						0						0						0						0						0			1			1						0	0	0	1	0	0	1
Fischerkietz						0						0				2		2						0						0						0						0	0	0	0	2	0	2
Florida						0			1			1						0						0						0						0						0	0	0	1	0	0	1
Freetown						0						0						0						0						0					1	1			Y			0	0	0	Y	0	1	1
Fresno						0						0						0						0						0					4	4						0	0	0	0	0	4	4
Frintrop						0						0					1	1						0						0						0						0	0	0	0	0	1	1
Fufu						0						0					1	1						0						0						0						0	0	0	0	0	1	1
Gaillac						0						0						0						0						0			2			2						0	0	0	2	0	0	2
Galiema						0						0						0						0						0					3	3						0	0	0	0	0	3	3
Gallinarum						0						0					2	2						0						0		12	16		8	36						0	0	12	16	0	10	38
Gaminara						0						0						0						0		2				2			Y			0						0	0	2	Y	0	0	2
Gateshead						0						0		3				3						0						0						0						0	0	3	0	0	0	3
Give						0					2	2						0						0						0					2	2		2				2	0	2	0	0	4	6
Glostrup						0			2			2						0						0						0						0						0	0	0	2	0	0	2
Goelzau						0						0						0						0						0					Y	0						0	0	0	0	0	Y	0
Goettingen						0			3			3						0						0						0						0						0	0	0	3	0	0	3
Gokul						0						0					1	1						0						0						0						0	0	0	0	0	1	1
Gombe						0						0						0						0						0						0			Y			0	0	0	Y	0	0	0
Goodwood						0						0				1		1						0						0						0						0	0	0	0	1	0	1
Guildford						0						0		3				3						0						0						0			Y			0	0	3	Y	0	0	3
Gwoza						0						0						0						0						0	Y					0						0	Y	0	0	0	0	0
Hadar						0		3				3						0		Y				0		85				85	25	2	4	Y	58	89						0	25	90	4	Y	58	177
Haifa						0						0		3	19			22						0						0		2	3		2	7						0	0	5	22	0	2	29
Harburg						0						0						0						0						0	Y					0						0	Y	0	0	0	0	0
Ha(r)tford						0						0						0						0						0			1			1						0	0	0	1	0	0	1
Hato						0						0					5	5						0						0	Y				26	26						0	Y	0	0	0	31	31
Havana						0		6				6					1	1						0		4				4					2	2			Y			0	0	10	Y	0	3	13
Hayindo(n)go						0						0				2		2						0						0						0						0	0	0	0	2	0	2
Heidelberg						0		2	21			23		9		2		11						0		10				10			11	Y	Y	11		4	4			8	0	25	36	2	Y	63
Helsinki						0						0		Y				0						0						0						0						0	0	Y	0	0	0	0
Hillingdon						0						0						0						0						0					1	1						0	0	0	0	0	1	1
Hindmarsh						0						0					9	9						0						0						0						0	0	0	0	0	9	9
Hiduddify						0						0						0						0						0	Y				1	1						0	Y	0	0	0	1	1
Hull						0						0						0						0						0					Y	0						0	0	0	0	0	Y	0
Ikeja						0						0					1	1						0						0						0						0	0	0	0	0	1	1
Ilala						0						0					2	2						0					1	1						0						0	0	0	0	0	3	3
Indiana						0						0			Y			0						0						0			1			1						0	0	0	1	0	0	1
Infantis			4			4		3				3		15	4			19		1				1		11				11		4	12		Y	16		3				3	0	37	20	0	Y	57
Inganda						0						0						0						0						0			1			1						0	0	0	1	0	0	1
Irumu						0						0						0						0						0				Y		0						0	0	0	0	Y	0	0
Israel						0			1			1						0						0						0						0						0	0	0	1	0	0	1
Istanbul						0						0						0						0						0			3		Y	3						0	0	0	3	0	Y	3
Javiana						0						0						0						0						0					Y	0						0	0	0	0	0	Y	0
Johannesburg						0						0				4	2	6						0						0					4	4			Y		1	1	0	0	Y	4	7	11
Kaapstad						0						0				1		1						0					1	1					4	4						0	0	0	0	1	5	6
Kalamu						0						0					1	1						0						0			2			2						0	0	0	2	0	1	3
Kalina						0						0					2	2						0						0						0						0	0	0	0	0	2	2
Kampala						0						0						0						0		4				4						0						0	0	4	0	0	0	4
Kedougou						0						0			Y			0						0						0						0						0	0	0	Y	0	0	0
Kentucky						0						0		5	21		11	37						0		20				20			71		36	107			3			3	0	25	95	0	47	167
Kenya						0						0						0						0		Y				0						0						0	0	Y	0	0	0	0
Kiambu						0						0						0						0		4				4						0						0	0	4	0	0	0	4
Kiel						0						0						0						0						0			1			1						0	0	0	1	0	0	1
Kingawba						0						0						0		Y				0		Y				0						0		Y				0	0	Y	0	0	0	0
Kingston						0						0					2	2						0						0					4	4						0	0	0	0	0	6	6
Kintambo						0						0				1		1						0						0						0						0	0	0	0	1	0	1
Kisarawe						0						0		3				3						0						0						0			Y			0	0	3	Y	0	0	3
Kisii						0						0						0						0						0			3			3						0	0	0	3	0	0	3
Kokomlemle						0						0					2	2						0						0					1	1						0	0	0	0	0	3	3
Korlebu						0						0					2	2						0						0						0						0	0	0	0	0	2	2
Kottbus						0		7				7						0						0		2				2		5				5		Y				0	0	14	0	0	0	14
Lagos						0						0					4	4						0						0					2	2						0	0	0	0	0	6	6
Larochelle						0						0						0						0						0			1			1						0	0	0	1	0	0	1
Leatherhead						0						0						0						0		Y				0						0						0	0	Y	0	0	0	0
Legon						0						0						0						0						0					1	1						0	0	0	0	0	1	1
Leoben						0						0						0						0		6				6						0			Y			0	0	6	Y	0	0	6
Leopoldville						0						0				1		1						0						0						0						0	0	0	0	1	0	1
Lerum						0						0						0						0						0						0					1	1	0	0	0	0	1	1
Lexington						0						0			Y			0						0						0						0						0	0	0	Y	0	0	0
Limbe						0						0		3				3						0						0						0						0	0	3	0	0	0	3
Liverpool						0						0						0						0						0	Y		Y			0						0	Y	0	Y	0	0	0
Livingstone						0						0		1				1						0		1			1	2			2		4	6						0	0	2	2	0	5	9
Llandoff						0						0					2	2						0						0						0						0	0	0	0	0	2	2
Lodz						0						0						0						0		Y				0						0						0	0	Y	0	0	0	0
Lokstedt						0			2			2						0						0						0						0						0	0	0	2	0	0	2
Lomita						0						0						0						0						0			1			1						0	0	0	1	0	0	1
London						0						0				6		6						0		2				2			1	2		3			Y	Y		0	0	2	1	8	0	11
Maastricht						0						0						0						0						0					1	1						0	0	0	0	0	1	1
Magherafelt						0						0						0						0						0					Y	0						0	0	0	0	0	Y	0
Manhattan						0						0						0						0						0	Y					0						0	Y	0	0	0	0	0
Marseille						0						0					3	3						0						0						0						0	0	0	0	0	3	3
Mbandaka						0						0			Y	2		2						0						0		82			9	91						0	0	82	Y	2	9	93
Meleagratis			2			2						0			4			4						0		1				1			2			2						0	0	1	8	0	0	9
Menston						0						0		1				1						0						0						0						0	0	1	0	0	0	1
Mikawasima						0						0		1				1						0						0	Y					0						0	Y	1	0	0	0	1
Mim						0						0		Y				0						0						0						0						0	0	Y	0	0	0	0
Minnesota						0						0		6	2	1		9						0						0				1		1						0	0	6	2	2	0	10
Mishmarhaemek						0						0		14	1			15						0						0						0			Y			0	0	14	1	0	0	15
Mission						0						0		2				2						0						0						0						0	0	2	0	0	0	2
Mobeni						0						0		12				12						0						0						0						0	0	12	0	0	0	12
Moero						0						0					1	1						0						0						0						0	0	0	0	0	1	1
Molade						0						0						0						0						0					Y	0						0	0	0	0	0	Y	0
Mons						0						0						0						0						0			9			9						0	0	0	9	0	0	9
Monschaui						0						0					2	2						0						0					4	4						0	0	0	0	0	6	6
Montevideo						0						0		Y	9		4	13						0						0			11	1	Y	12						0	0	Y	20	1	4	25
Moualine						0						0						0						0						0					3	3						0	0	0	0	0	3	3
Muenchen						0		10				10		1	2			3						0		2				2		Y				0			Y			0	0	13	2	0	0	15
Muenster						0						0			1		38	39			1			1					3	3	Y		19		23	42			8			8	Y	0	29	0	64	93
Nairobi						0						0		1				1						0						0						0						0	0	1	0	0	0	1
Neumuenster						0						0						0						0						0			1			1						0	0	0	1	0	0	1
Newbrunswick						0			1			1						0						0						0						0						0	0	0	1	0	0	1
Newington = Amager var 15+						0						0		3		3		6						0		1				1						0						0	0	4	0	3	0	7
Newlands						0			17			17			6			6						0						0			1			1						0	0	0	24	0	0	24
Newport						0			3			3		19	3	3		25						0		5				5			15	1		16						0	0	24	21	4	0	49
Niederoderwitz						0						0						0						0						0						0		1				1	0	1	0	0	0	1
Nigeria						0						0				2		2						0						0						0						0	0	0	0	2	0	2
Nima						0						0					3	3						0						0					3	3						0	0	0	0	0	6	6
Nottingham						0						0					2	2						0						0					2	2						0	0	0	0	0	4	4
Nyborg						0						0					2	2						0						0					1	1						0	0	0	0	0	3	3
Oakland						0						0						0						0						0					13	13						0	0	0	0	0	13	13
Offa						0						0				1	4	5						0						0					1	1						0	0	0	0	1	5	6
Ohio						0						0		Y	Y			0						0						0			Y			0						0	0	Y	Y	0	0	0
Omdurman						0						0						0						0						0			Y			0						0	0	0	Y	0	0	0
Onireke						0						0						0						0						0					1	1						0	0	0	0	0	1	1
Oranienburg						0						0		1			9	10						0						0						0						0	0	1	0	0	9	10
Orion						0						0						0						0						0			6			6						0	0	0	6	0	0	6
Othmarschen						0						0		Y		1	1	2						0						0			1			1						0	0	Y	1	1	1	3
Ouakam						0						0						0						0					1	1						0						0	0	0	0	0	1	1
Oxford						0						0						0						0						0					Y	0						0	0	0	0	0	Y	0
Panama						0						0						0						0						0			Y			0						0	0	0	Y	0	0	0
Paratyphi			3			3						0			1			1						0						0						0			1			1	0	0	5	0	0	5
Paratyphi A						0						0			2		4	6						0						0			17		15	32			2			2	0	0	21	0	19	40
Paratyphi B						0						0			1			1						0						0						0						0	0	0	1	0	0	1
Parkroyal						0						0				1		1						0						0						0						0	0	0	0	1	0	1
Petahtikve						0						0				2		2						0						0						0						0	0	0	0	2	0	2
Plymouth						0						0		3				3						0						0						0						0	0	3	0	0	0	3
Pomona						0						0		2	1	1		4			1			1				1		1						0			Y			0	0	2	2	2	0	6
Poona						0						0		Y	1	1	6	8		2				2					16	16			2		5	7			Y		1	1	0	2	3	1	28	34
Pretoria						0						0				1		1						0						0						0						0	0	0	0	1	0	1
Pullorum						0						0						0						0						0					5	5						0	0	0	0	0	5	5
Raus						0						0		6				6						0						0						0						0	0	6	0	0	0	6
Reading			3			3						0				6		6			2			2						0	Y			Y		0		2	Y			2	Y	2	5	6	0	13
Rissen						0						0					4	4						0						0					Y	0						0	0	0	0	0	4	4
Rubislaw						0						0					1	1						0						0			2		1	3						0	0	0	2	0	2	4
Ruiru						0						0					8	8						0						0			1			1						0	0	0	1	0	8	9
Saarbuecken						0						0						0						0						0					1	1						0	0	0	0	0	1	1
Saintpaul						0		45	4			49		17		7	2	26						0		46				46	Y	8	2		2	12						0	Y	116	6	7	4	133
Salford						0						0					1	1						0						0						0			Y			0	0	0	Y	0	1	1
Sambre						0						0						0						0						0				1		1						0	0	0	0	1	0	1
Sandiego						0			2			2						0						0						0						0			Y			0	0	0	2	0	0	2
Sangalkam						0						0						0						0						0					4	4						0	0	0	0	0	4	4
Santiago						0						0						0						0						0			1			1						0	0	0	1	0	0	1
Sarajane						0						0				1		1						0						0						0						0	0	0	0	1	0	1
Schwarzengrund						0						0				1	1	2						0				1		1				1	6	7						0	0	0	0	3	7	10
Seftenberg						0						0		14		1		15						0				1		1					11	11						0	0	14	0	2	11	27
Selandia						0						0		1				1						0						0						0						0	0	1	0	0	0	1
Sendai						0						0					6	6						0						0						0						0	0	0	0	0	6	6
Senegal						0						0		Y				0						0						0						0						0	0	Y	0	0	0	0
Shangani						0						0						0						0						0					1	1						0	0	0	0	0	1	1
Shipley						0						0						0						0						0			Y			0						0	0	0	Y	0	0	0
Shubra						0						0						0						0						0			4			4						0	0	0	4	0	0	4
Soumbedioune						0						0					4	4						0						0						0						0	0	0	0	0	4	4
Stanley						0						0						0						0						0			1			1						0	0	0	1	0	0	1
Stanleyville						0						0		2				2						0		5				5					2	2						0	0	7	0	0	2	9
Suberu						0						0			12			12						0						0						0						0	0	0	12	0	0	12
Tado						0						0						0						0						0					1	1						0	0	0	0	0	1	1
Tamale						0						0						0						0						0					Y	0						0	0	0	0	0	Y	0
Tarshyne						0						0						0						0		1				1						0						0	0	1	0	0	0	1
Techimani						0						0						0						0				9		9						0						0	0	0	0	9	0	9
Tennessee						0						0		1		1	3	5						0						0			1			1						0	0	1	1	1	3	6
Teshie						0						0						0						0						0						0			Y			0	0	0	Y	0	0	0
Thompson						0						0						0						0						0				1		1			7			7	0	0	7	1	0	8
Tilburg						0						0						0						0						0	Y					0						0	Y	0	0	0	0	0
Tilene						0						0					Y	0						0						0					Y	0						0	0	0	0	0	Y	0
Tornow						0						0						0						0						0					1	1						0	0	0	0	0	1	1
Trachau						0						0					1	1						0						0					1	1						0	0	0	0	0	2	2
Tsevie						0						0						0						0						0			Y			0						0	0	0	Y	0	0	0
Tshiongwe						0						0						0						0						0			1		1	2						0	0	0	1	0	1	2
Tuebingen = Amager var 15+						0						0						0						0						0						0			Y			0	0	0	Y	0	0	0
Typhi			3			3						0		3	4		12	19					5	5			1			1			2		172	174			2			2	0	3	12	0	189	204
Typhimurium			35			35		1	22			23	43	29	142	16	31	261		Y	14	1	3	18	12	18	1			31	Y	18	215	41	12	286		7	61	Y		68	55	73	490	58	46	722
Typhimurium var. Copenhagen						0		4				4		28				28		1				1		6				6		24			1	25		1				1	0	64	0	0	1	65
Uganda						0			1		4	5		1			1	2						0		1				1		6	1		4	11						0	0	8	2	0	9	19
Ughelli						0						0						0		1				1						0						0						0	0	1	0	0	0	1
Umbadah						0						0			2		1	3						0						0						0						0	0	0	2	0	1	3
Umbilo						0						0					1	1						0						0						0						0	0	0	0	0	1	1
Uno						0						0						0						0						0			2			2						0	0	0	2	0	0	2
Urbana						0						0		1			14	15						0					2	2					1	1						0	0	1	0	0	17	18
Utrecht						0						0						0						0						0						0			Y			0	0	0	Y	0	0	0
Vaertan						0						0				1		1						0						0						0						0	0	0	0	1	0	1
Vejle						0						0		1				1						0		1				1						0						0	0	2	0	0	0	2
Virchow						0						0		5			1	6						0		Y				0		1	13	Y	50	64						0	0	6	13	0	51	70
Virginia						0						0						0						0						0			4			4						0	0	0	4	0	0	4
Vitkin						0						0						0						0						0					3	3						0	0	0	0	0	3	3
Vleuten						0						0						0						0						0						0			Y			0	0	0	Y	0	0	0
Vogan						0						0						0						0						0			1			1						0	0	0	1	0	0	1
Washington						0			1			1						0						0						0						0						0	0	0	1	0	0	1
Waycross						0						0					20	20						0						0					1	1						0	0	0	0	0	21	21
Weltevreden						0						0		1		7		8						0						0						0						0	0	1	0	7	0	8
Werigerode						0						0						0						0						0					3	3						0	0	0	0	0	3	3
Westhampton						0					2	2						0						0						0				Y	1	1						0	0	0	0	Y	3	3
Westphalia						0						0					5	5						0						0						0						0	0	0	0	0	5	5
Wien						0						0						0						0						0			1			1						0	0	0	1	0	0	1
Wilhelmsburg						0						0						0						0						0					3	3						0	0	0	0	0	3	3
Windhoek						0						0				2		2						0						0						0						0	0	0	0	2	0	2
Winston						0						0				1		1						0						0						0						0	0	0	0	1	0	1
Worb						0						0		Y				0						0						0						0						0	0	Y	0	0	0	0
Yoruba						0						0					1	1						0						0						0						0	0	0	0	0	1	1
Zanzibar						0						0		3	3			6		Y				0		10				10			7		Y	7						0	0	13	10	0	Y	23
Zerifin						0						0						0						0						0			1			1						0	0	0	1	0	0	1
Zuilen						0						0					1	1						0						0						0						0	0	0	0	0	1	1
l 47:z4,z23:-						0						0						0						0						0						0		1				1	0	1	0	0	0	1
I 6,7,14:-:l,w						0						0		1				1						0						0						0							0	1	0	0	0	1
I 8,20:-						0						0		2				2						0						0						0							0	2	0	0	0	2
II 40:b:-						0						0		2				2						0						0						0							0	2	0	0	0	2
II 4,12						0						0						0						0						0		Y				0							0	Y	0	0	0	0
Group O:2 (A)						0						0						0						0				48		48						0							0	0	0	48	0	48
Other (incl. Untypeable)						0		1	4			5		24	1	87	90	202		2			2	4		27		2	0	29	24	5	52	5	9	95					3	3	24	59	57	94	104	338
TOTAL	0	0	83	0	0	83	0	116	118	0	17	251	43	492	395	231	555	1716	0	11	20	2	14	47	12	363	12	63	28	478	90	262	964	55	790	2161	0	30	127	0	8	165	145	1274	1719	351	1412	4901
